# Supplementary material for: ESM-1 Overexpression is Involved in Increased Tumorigenesis of Radiotherapy-Resistant Breast Cancer Cells
Source: Cancers (Basel). 2020 May 26;12(6):1363. doi: 10.3390/cancers12061363 (PMC7352712; doi:10.3390/cancers12061363)
Supplement: Supplementary file 1 [file cancers-12-01363-s001.zip]

Archive with 2 entries (2 files):
- cancers-787989 Table S1.xlsx
- cancers-787989 Supplementary Material.docx
