# Supplementary material for: ESM-1 Overexpression is Involved in Increased Tumorigenesis of Radiotherapy-Resistant Breast Cancer Cells
Source: Cancers (Basel). 2020 May 26;12(6):1363. doi: 10.3390/cancers12061363 (PMC7352712; doi:10.3390/cancers12061363)
Supplement: Supplementary file 1 [file cancers-12-01363-s001.zip › cancers-787989 Table S1.xlsx]

## Sheet: Table S1
	Intensity ratio of bands (n = 5)
Figure 3B	ICAM-1			Group	ICAM-1	β-actin	ICAM-1/β-actin	fold of MDA control		ICAM-1/β-actin	MDA-MB-231		RT-R-MDA-MB-231
		n=1	MDA	CTRL siRNA	6630.83	42036.6	0.157739	1			CTRL siRNA	ESM-1 siRNA	CTRL siRNA	ESM-1 siRNA
				ESM-1 siRNA	3804.96	43858.6	0.0867553	0.549991		n=1	1	0.549991	3.8939	0.534199
			RT-R-MDA	CTRL siRNA	25772.7	41960	0.614221	3.8939		n=2	1	0.400878	2.65692	1.52063
				ESM-1 siRNA	3357.6	39846	0.0842643	0.534199		n=3	1	0.477064	2.23561	1.36071
				Group	ICAM-1	β-actin	ICAM-1/β-actin	fold of MDA control		n=4	1	0.639383	2.3634	1.48704
		n=2	MDA	CTRL siRNA	14439.3	38761	0.372521	1		n=5	1	0.264782	2.13558	0.89028
				ESM-1 siRNA	5719.47	38299.4	0.149336	0.400878		Mean	1	0.4664	2.657	1.159
			RT-R-MDA	CTRL siRNA	40583.7	41003.6	0.98976	2.65692		Std. Deviation	0	0.1431	0.7186	0.4306
				ESM-1 siRNA	16531.8	29184	0.566466	1.52063		Std. Error of Mean	0	0.06402	0.3214	0.1926
				Group	ICAM-1	β-actin	ICAM-1/β-actin	fold of MDA control
		n=3	MDA	CTRL siRNA	12239.5	35011	0.349592	1
				ESM-1 siRNA	6975.25	41823.6	0.166778	0.477064
			RT-R-MDA	CTRL siRNA	32675.1	41808	0.781552	2.23561
				ESM-1 siRNA	20261.4	42593.4	0.475693	1.36071
				Group	ICAM-1	β-actin	ICAM-1/β-actin	fold of MDA control
		n=4	MDA	CTRL siRNA	14787.3	39484.8	0.374506	1
				ESM-1 siRNA	8750.73	36544.7	0.239453	0.639383
			RT-R-MDA	CTRL siRNA	32414.2	36621.8	0.885106	2.3634
				ESM-1 siRNA	20710.6	37188.7	0.556905	1.48704
				Group	ICAM-1	β-actin	ICAM-1/β-actin	fold of MDA control
		n=5	MDA	CTRL siRNA	28177	48164.6	0.585015	1
				ESM-1 siRNA	6628.49	42791.7	0.154901	0.264782
			RT-R-MDA	CTRL siRNA	51697.4	41379.5	1.24935	2.13558
				ESM-1 siRNA	19974.9	38352.3	0.520827	0.89028
Figure 3C	VCAM-1			Group	VCAM-1	β-actin	VCAM-1/β-actin	fold of MDA control		VCAM-1/β-actin	MDA-MB-231		RT-R-MDA-MB-231
		n=1	MDA	CTRL siRNA	31626.4	39499.3	0.800683	1			CTRL siRNA	ESM-1 siRNA	CTRL siRNA	ESM-1 siRNA
				ESM-1 siRNA	23796	32541.9	0.731243	0.913273		n=1	1	0.913273	1.80252	0.500522
			RT-R-MDA	CTRL siRNA	35251.3	24424.9	1.44325	1.80252		n=2	1	0.921007	1.75443	0.698106
				ESM-1 siRNA	12429.2	31014	0.40076	0.500522		n=3	1	0.777237	1.88641	1.01477
				Group	VCAM-1	β-actin	VCAM-1/β-actin	fold of MDA control		n=4	1	0.666264	1.7986	1.07057
		n=2	MDA	CTRL siRNA	23971.2	37348.7	0.641821	1		n=5	1	0.794084	1.81143	0.759742
				ESM-1 siRNA	21574.6	36497.7	0.591122	0.921007		Mean	1	0.8144	1.811	0.8087
			RT-R-MDA	CTRL siRNA	38914.5	34559	1.12603	1.75443		Std. Deviation	0	0.1059	0.04773	0.2349
				ESM-1 siRNA	14354.8	32037.7	0.448059	0.698106		Std. Error of Mean	0	0.04737	0.02135	0.105
				Group	VCAM-1	β-actin	VCAM-1/β-actin	fold of MDA control
		n=3	MDA	CTRL siRNA	26697.4	43047.5	0.620185	1
				ESM-1 siRNA	18393.6	38158.5	0.482031	0.777237
			RT-R-MDA	CTRL siRNA	42512.3	36337.7	1.16992	1.88641
				ESM-1 siRNA	20898.8	33207.3	0.629342	1.01477
				Group	VCAM-1	β-actin	VCAM-1/β-actin	fold of MDA control
		n=4	MDA	CTRL siRNA	24942.8	33802.7	0.737893	1
				ESM-1 siRNA	18759.6	38157.8	0.491632	0.666264
			RT-R-MDA	CTRL siRNA	43820.6	33018.1	1.32717	1.7986
				ESM-1 siRNA	24117.9	30530.3	0.789964	1.07057
				Group	VCAM-1	β-actin	VCAM-1/β-actin	fold of MDA control
		n=5	MDA	CTRL siRNA	32524.7	39267.8	0.82828	1
				ESM-1 siRNA	24107.2	36652.5	0.657724	0.794084
			RT-R-MDA	CTRL siRNA	52348.5	34890.2	1.50038	1.81143
				ESM-1 siRNA	23592.5	37491.3	0.62928	0.759742
Figure 4B	ERK1/2			Group	p-ERK1/2	t-ERK1/2	p-ERK1/2/t-ERK1/2	fold of MDA control		p-ERK1/2/t-ERK1/2	MDA-MB-231		RT-R-MDA-MB-231
		n=1	MDA	CTRL siRNA	26674.6	46271.5	0.57648	1			CTRL siRNA	ESM-1 siRNA	CTRL siRNA	ESM-1 siRNA
				ESM-1 siRNA	7913.51	48321.8	0.163767	0.284081		n=1	1	0.284081	1.75817	0.223239
			RT-R-MDA	CTRL siRNA	39436.5	38909.2	1.01355	1.75817		n=2	1	0.577984	2.01348	0.461834
				ESM-1 siRNA	5474.49	42539.2	0.128693	0.223239		n=3	1	0.26679	1.40744	0.19509
				Group	p-ERK1/2	t-ERK1/2	p-ERK1/2/t-ERK1/2	fold of MDA control		n=4	1	0.387141	1.47846	0.158929
		n=2	MDA	CTRL siRNA	25244.3	41405.2	0.609689	1		n=5	1	0.44824	1.55326	0.554063
				ESM-1 siRNA	15067.4	42757.7	0.352391	0.577984		Mean	1	0.3928	1.642	0.3186
			RT-R-MDA	CTRL siRNA	43906.6	35766.3	1.2276	2.01348		Std. Deviation	0	0.1276	0.2455	0.1773
				ESM-1 siRNA	11874.7	42172.3	0.281575	0.461834		Std. Error of Mean	0	0.05705	0.1098	0.07931
				Group	p-ERK1/2	t-ERK1/2	p-ERK1/2/t-ERK1/2	fold of MDA control
		n=3	MDA	CTRL siRNA	26864.8	41051.4	0.65442	1
				ESM-1 siRNA	7675.51	43962.3	0.174593	0.26679
			RT-R-MDA	CTRL siRNA	39354.6	42727.7	0.921054	1.40744
				ESM-1 siRNA	5348.54	41893.2	0.127671	0.19509
				Group	p-ERK1/2	t-ERK1/2	p-ERK1/2/t-ERK1/2	fold of MDA control
		n=4	MDA	CTRL siRNA	24798.1	29177.9	0.849892	1
				ESM-1 siRNA	8501.86	25839.3	0.329028	0.387141
			RT-R-MDA	CTRL siRNA	43758.2	34824.7	1.25653	1.47846
				ESM-1 siRNA	5672.33	41994.7	0.135072	0.158929
				Group	p-ERK1/2	t-ERK1/2	p-ERK1/2/t-ERK1/2	fold of MDA control
		n=5	MDA	CTRL siRNA	30902.4	43993	0.702439	1
				ESM-1 siRNA	10617.4	33720.8	0.314861	0.44824
			RT-R-MDA	CTRL siRNA	45350.8	41565.5	1.09107	1.55326
				ESM-1 siRNA	14097.4	36221.8	0.389196	0.554063
Figure 4D	PKC			Group	p-PKC	t-PKC	p-PKC/t-PKC	fold of MDA control		p-PKC/t-PKC	MDA-MB-231		RT-R-MDA-MB-231
		n=1	MDA	CTRL siRNA	23410.7	40473.4	0.578422	1			CTRL siRNA	ESM-1 siRNA	CTRL siRNA	ESM-1 siRNA
				ESM-1 siRNA	15776.9	41174.3	0.383173	0.662446		n=1	1	0.662446	1.67587	0.421202
			RT-R-MDA	CTRL siRNA	38531.5	39749.3	0.969363	1.67587		n=2	1	0.427462	1.31287	0.424674
				ESM-1 siRNA	7358.51	30203.3	0.243632	0.421202		n=3	1	0.274726	1.59117	0.711065
				Group	p-PKC	t-PKC	p-PKC/t-PKC	fold of MDA control		n=4	1	0.982265	1.39632	0.943314
		n=2	MDA	CTRL siRNA	25179.4	34384.4	0.732292	1		n=5	1	0.328793	1.57369	0.74371
				ESM-1 siRNA	12525.2	40013.2	0.313027	0.427462		Mean	1	0.5351	1.51	0.6488
			RT-R-MDA	CTRL siRNA	40601	42231	0.961403	1.31287		Std. Deviation	0	0.2907	0.15	0.2245
				ESM-1 siRNA	10834	34837.8	0.310985	0.424674		Std. Error of Mean	0	0.13	0.06706	0.1004
				Group	p-PKC	t-PKC	p-PKC/t-PKC	fold of MDA control
		n=3	MDA	CTRL siRNA	31363.9	39887	0.786319	1
				ESM-1 siRNA	9691.56	44863.7	0.216022	0.274726
			RT-R-MDA	CTRL siRNA	45310.7	36214.9	1.25116	1.59117
				ESM-1 siRNA	23787.9	42545	0.559124	0.711065
				Group	p-PKC	t-PKC	p-PKC/t-PKC	fold of MDA control
		n=4	MDA	CTRL siRNA	36639.1	40046.3	0.91492	1
				ESM-1 siRNA	33853.3	37669.5	0.898694	0.982265
			RT-R-MDA	CTRL siRNA	47847.9	37453.8	1.27752	1.39632
				ESM-1 siRNA	24898.4	28849.1	0.863057	0.943314
				Group	p-PKC	t-PKC	p-PKC/t-PKC	fold of MDA control
		n=5	MDA	CTRL siRNA	33722.9	40619	0.830225	1
				ESM-1 siRNA	12446.7	45597	0.272972	0.328793
			RT-R-MDA	CTRL siRNA	47262.8	36174.8	1.30651	1.57369
				ESM-1 siRNA	26423.5	42794.7	0.617447	0.74371
Figure 4F	PDK1			Group	p-PDK1	t-PKD1	p-PDK1/t-PDK1	fold of MDA control		p-PDK1/t-PDK1	MDA-MB-231		RT-R-MDA-MB-231
		n=1	MDA	CTRL siRNA	26292.8	50499.9	0.520651	1			CTRL siRNA	ESM-1 siRNA	CTRL siRNA	ESM-1 siRNA
				ESM-1 siRNA	8341.09	43671.7	0.190996	0.366839		n=1	1	0.366839	1.88442	0.940401
			RT-R-MDA	CTRL siRNA	42287.9	43101.4	0.981126	1.88442		n=2	1	0.356887	2.01195	1.06635
				ESM-1 siRNA	18813.4	38424.3	0.489621	0.940401		n=3	1	0.748571	2.15668	0.948259
				Group	p-PDK1	t-PKD1	p-PDK1/t-PDK1	fold of MDA control		n=4	1	0.649918	1.88865	1.02689
		n=2	MDA	CTRL siRNA	24088.5	52593	0.458018	1		n=5	1	0.904618	1.87603	0.870815
				ESM-1 siRNA	5917.25	36199.8	0.163461	0.356887		Mean	1	0.6054	1.964	0.9705
			RT-R-MDA	CTRL siRNA	41968.3	45542.9	0.921511	2.01195		Std. Deviation	0	0.2401	0.1216	0.07698
				ESM-1 siRNA	20458.7	41888.7	0.488406	1.06635		Std. Error of Mean	0	0.1074	0.05439	0.03443
				Group	p-PDK1	t-PKD1	p-PDK1/t-PDK1	fold of MDA control
		n=3	MDA	CTRL siRNA	25629.5	48991.3	0.523145	1
				ESM-1 siRNA	16520.8	42186.9	0.391611	0.748571
			RT-R-MDA	CTRL siRNA	45170.8	40035.9	1.12826	2.15668
				ESM-1 siRNA	22810.1	45980.9	0.496076	0.948259
				Group	p-PDK1	t-PKD1	p-PDK1/t-PDK1	fold of MDA control
		n=4	MDA	CTRL siRNA	23246.9	33353.5	0.696986	1
				ESM-1 siRNA	8586.93	18956.4	0.452984	0.649918
			RT-R-MDA	CTRL siRNA	47193.6	35851.6	1.31636	1.88865
				ESM-1 siRNA	25263.5	35297.6	0.71573	1.02689
				Group	p-PDK1	t-PKD1	p-PDK1/t-PDK1	fold of MDA control
		n=5	MDA	CTRL siRNA	20902	36816.5	0.567736	1
				ESM-1 siRNA	20503.7	39922.7	0.513584	0.904618
			RT-R-MDA	CTRL siRNA	43104.9	40470.7	1.06509	1.87603
				ESM-1 siRNA	21016.4	42509.5	0.494393	0.870815
Figure 5B	HIF-1α			Group	HIF-1α	β-actin	HIF-1α/β-actin	fold of MDA control		HIF-1α/β-actin	MDA-MB-231		RT-R-MDA-MB-231
		n=1	MDA	CTRL siRNA	17540.6	46210.7	0.379578	1			CTRL siRNA	ESM-1 siRNA	CTRL siRNA	ESM-1 siRNA
				ESM-1 siRNA	9308.02	42962.2	0.216656	0.570781		n=1	1	0.570781	2.02471	0.986104
			RT-R-MDA	CTRL siRNA	34893.9	45403	0.768537	2.02471		n=2	1	0.616961	2.10053	0.81198
				ESM-1 siRNA	17512.6	46787.1	0.374303	0.986104		n=3	1	0.476374	2.16801	1.25911
				Group	HIF-1α	β-actin	HIF-1α/β-actin	fold of MDA control		n=4	1	0.443215	1.71831	0.962241
		n=2	MDA	CTRL siRNA	19154	42019.9	0.455831	1		n=5	1	0.424768	1.82073	1.27717
				ESM-1 siRNA	11291.6	40150.6	0.28123	0.616961		Mean	1	0.5064	1.966	1.059
			RT-R-MDA	CTRL siRNA	39618.1	41377.2	0.957485	2.10053		Std. Deviation	0	0.08356	0.1903	0.2021
				ESM-1 siRNA	12311.4	33262.7	0.370126	0.81198		Std. Error of Mean	0	0.03737	0.08509	0.09037
				Group	HIF-1α	β-actin	HIF-1α/β-actin	fold of MDA control
		n=3	MDA	CTRL siRNA	22315.7	43554.3	0.512364	1
				ESM-1 siRNA	9907.97	40593.7	0.244077	0.476374
			RT-R-MDA	CTRL siRNA	50811	45742.2	1.11081	2.16801
				ESM-1 siRNA	30503.2	47283	0.645121	1.25911
				Group	HIF-1α	β-actin	HIF-1α/β-actin	fold of MDA control
		n=4	MDA	CTRL siRNA	21902.6	42436	0.516133	1
				ESM-1 siRNA	10994.8	48062.9	0.228758	0.443215
			RT-R-MDA	CTRL siRNA	28927.7	32617.5	0.886877	1.71831
				ESM-1 siRNA	17161.6	34555.2	0.496644	0.962241
				Group	HIF-1α	β-actin	HIF-1α/β-actin	fold of MDA control
		n=5	MDA	CTRL siRNA	20462.3	43968	0.46539	1
				ESM-1 siRNA	8579.73	43401.4	0.197683	0.424768
			RT-R-MDA	CTRL siRNA	31310.6	36951.2	0.847351	1.82073
				ESM-1 siRNA	22407.1	37698	0.594384	1.27717
Figure 5D	NF-κB			Group	p-NF-κB	t-NF-κB	p-NF-κB/t-NF-κB	fold of MDA control		p-NF-κB/t-NF-κB	MDA-MB-231		RT-R-MDA-MB-231
		n=1	MDA	CTRL siRNA	4503.1	30965.9	0.145422	1			CTRL siRNA	ESM-1 siRNA	CTRL siRNA	ESM-1 siRNA
				ESM-1 siRNA	3030.39	26249.9	0.115443	0.793854		n=1	1	0.793854	3.98149	1.6096
			RT-R-MDA	CTRL siRNA	20296.6	35054.9	0.578994	3.98149		n=2	1	0.627918	3.59518	2.26661
				ESM-1 siRNA	5410.9	23116.5	0.234071	1.6096		n=3	1	0.45799	4.01524	2.22706
				Group	p-NF-κB	t-NF-κB	p-NF-κB/t-NF-κB	fold of MDA control		n=4	1	0.69667	2.93667	0.773712
		n=2	MDA	CTRL siRNA	5243.27	22621.4	0.231784	1		n=5	1	0.472108	2.36611	1.13866
				ESM-1 siRNA	1656.58	11382.2	0.145541	0.627918		Mean	1	0.6097	3.379	1.603
			RT-R-MDA	CTRL siRNA	31581.7	37899.3	0.833305	3.59518		Std. Deviation	0	0.1447	0.7135	0.6583
				ESM-1 siRNA	17747.9	33782.2	0.525362	2.26661		Std. Error of Mean	0	0.06471	0.3191	0.2944
				Group	p-NF-κB	t-NF-κB	p-NF-κB/t-NF-κB	fold of MDA control
		n=3	MDA	CTRL siRNA	5484.42	34122.7	0.160726	1
				ESM-1 siRNA	1717.41	23330.8	0.073611	0.45799
			RT-R-MDA	CTRL siRNA	23334.9	36158.2	0.645355	4.01524
				ESM-1 siRNA	11973.2	33449.5	0.357948	2.22706
				Group	p-NF-κB	t-NF-κB	p-NF-κB/t-NF-κB	fold of MDA control
		n=4	MDA	CTRL siRNA	14106.3	26141.1	0.53962	1
				ESM-1 siRNA	4114.79	10945.4	0.375937	0.69667
			RT-R-MDA	CTRL siRNA	70102.8	44237.7	1.58469	2.93667
				ESM-1 siRNA	16090.5	38539.1	0.417511	0.773712
				Group	p-NF-κB	t-NF-κB	p-NF-κB/t-NF-κB	fold of MDA control
		n=5	MDA	CTRL siRNA	11472.3	19036.4	0.602651	1
				ESM-1 siRNA	4371.53	15364.8	0.284517	0.472108
			RT-R-MDA	CTRL siRNA	42770.4	29994.5	1.42594	2.36611
				ESM-1 siRNA	19630.6	28607	0.686216	1.13866
Figure 5F	STAT3			Group	p-STAT-3	t-STAT-3	p-STAT-3/t-STAT-3	fold of MDA control		p-STAT-3/t-STAT-3	MDA-MB-231		RT-R-MDA-MB-231
		n=1	MDA	CTRL siRNA	15812.9	27601.7	0.572894	1			CTRL siRNA	ESM-1 siRNA	CTRL siRNA	ESM-1 siRNA
				ESM-1 siRNA	6247.32	22255.5	0.280708	0.489983		n=1	1	0.489983	2.48754	0.609081
			RT-R-MDA	CTRL siRNA	56360.2	39548.4	1.4251	2.48754		n=2	1	0.431676	2.32264	0.974993
				ESM-1 siRNA	12044.7	34518	0.348939	0.609081		n=3	1	0.689034	2.85386	0.670194
				Group	p-STAT-3	t-STAT-3	p-STAT-3/t-STAT-3	fold of MDA control		n=4	1	0.456528	4.24043	1.59763
		n=2	MDA	CTRL siRNA	22825.6	34395.8	0.663617	1		n=5	1	0.452741	3.88106	1.4338
				ESM-1 siRNA	7941.64	27722.7	0.286467	0.431676		Mean	1	0.504	3.157	1.057
			RT-R-MDA	CTRL siRNA	57880.1	37551.7	1.54134	2.32264		Std. Deviation	0	0.1055	0.8565	0.4448
				ESM-1 siRNA	23008.2	35560.1	0.647022	0.974993		Std. Error of Mean	0	0.04719	0.383	0.1989
				Group	p-STAT-3	t-STAT-3	p-STAT-3/t-STAT-3	fold of MDA control
		n=3	MDA	CTRL siRNA	13157.3	34061.2	0.386283	1
				ESM-1 siRNA	8537.62	32076.7	0.266163	0.689034
			RT-R-MDA	CTRL siRNA	47451.9	43044.2	1.1024	2.85386
				ESM-1 siRNA	9485.12	36638.4	0.258885	0.670194
				Group	p-STAT-3	t-STAT-3	p-STAT-3/t-STAT-3	fold of MDA control
		n=4	MDA	CTRL siRNA	3762.38	33826.6	0.111225	1
				ESM-1 siRNA	1554.92	30622.2	0.0507775	0.456528
			RT-R-MDA	CTRL siRNA	20019.8	42446.9	0.471643	4.24043
				ESM-1 siRNA	6539.19	36799.7	0.177697	1.59763
				Group	p-STAT-3	t-STAT-3	p-STAT-3/t-STAT-3	fold of MDA control
		n=5	MDA	CTRL siRNA	5873.47	30698.1	0.19133	1
				ESM-1 siRNA	2484.64	28683.4	0.086623	0.452741
			RT-R-MDA	CTRL siRNA	30964.3	41699.2	0.742563	3.88106
				ESM-1 siRNA	10314.3	37598.2	0.274329	1.4338
